# Supplementary material for: Community Composition of Epibiont Hydroids of the Naturalized Alien Macroalga Acanthophora spicifera in Pichilingue, Mexico
Source: Biology (Basel). 2025 Jan 8;14(1):44. doi: 10.3390/biology14010044 (PMC11760863; doi:10.3390/biology14010044)
Supplement: Supplementary file 1 [file biology-14-00044-s001.zip]

Archive with 1 entries (1 files):
- biology-3307999-supplementary.xlsx
