# Supplementary material for: Community Composition of Epibiont Hydroids of the Naturalized Alien Macroalga Acanthophora spicifera in Pichilingue, Mexico
Source: Biology (Basel). 2025 Jan 8;14(1):44. doi: 10.3390/biology14010044 (PMC11760863; doi:10.3390/biology14010044)
Supplement: Supplementary file 1 [file biology-14-00044-s001.zip › biology-3307999-supplementary.xlsx]

## Sheet: Data Base
Thallus	code thalli	code epibiont	With Hydrozoa epibionts (1), without Hydrozoa epibionts (0)	Class epibiont	Order	Family epibiont	Genus epibiont	Specie epibiont	Specie epibiont	Author, year	Year of collection	Month of collection	Day of collection	Local	Specific place	Size of thallus collected (cm)	Regions with epibionts (0=basal; 1=middle; 2=apical; 3=no data; 4=not apply; 5=0,1; 6=0,2; 7=1,2; 8=all algae)	number of squares with alga	number of squares with hydroid/Bryozoa	percentage of hydroid cover (column V x 100 / column U)	Salinity	Temperature (°C)
1	PI_AS42	PI_As42_46	1	Hydrozoa	Leptothecata	Clytiidae	Clytia	linearis	Clytia linearis	(Thornely, 1900)	2022	2	10	La Paz Bay	Pichilingue (UABCS pier)	10.5	2	156	3	1.92308	35	25
2	PI_AS43	PI_As43_47	1	Hydrozoa	Leptothecata	Obeliidae	Obelia	dichotoma	Obelia dichotoma	(Linnaeus, 1758)	2022	2	10	La Paz Bay	Pichilingue (UABCS pier)	9.9	2	94	1	1.06383	35	25
3	PI_AS44	PI_As44_48	1	Hydrozoa	Leptothecata	Clytiidae	Clytia	linearis	Clytia linearis	(Thornely, 1900)	2022	2	10	La Paz Bay	Pichilingue (UABCS pier)	8.5	1	78	3	3.84615	35	25
4	PI_AS45	PI_As45_49	1	Hydrozoa	Leptothecata	Obeliidae	Obelia	dichotoma	Obelia dichotoma	(Linnaeus, 1758)	2022	2	10	La Paz Bay	Pichilingue (UABCS pier)	9.1	0	32	3	9.375	35	25
5	PI_AS46	PI_As46_50	1	Hydrozoa	Leptothecata	Obeliidae	Obelia	dichotoma	Obelia dichotoma	(Linnaeus, 1758)	2022	2	10	La Paz Bay	Pichilingue (UABCS pier)	12.3	0	150	6	4	35	25
6	PI_AS47	PI_As47_51	1	Hydrozoa	Leptothecata	Clytiidae	Clytia	linearis	Clytia linearis	(Thornely, 1900)	2022	2	10	La Paz Bay	Pichilingue (UABCS pier)	10	1	116	2	1.72414	35	25
7	PI_AS49	PI_As49_53	1	Hydrozoa	Leptothecata	Clytiidae	Clytia	linearis	Clytia linearis	(Thornely, 1900)	2022	2	10	La Paz Bay	Pichilingue (UABCS pier)	6.4	0	88	3	3.40909	35	25
8	PI_AS50	PI_As50_54	1	Hydrozoa	not_apply	not_apply	not_apply	not_apply	Hydrozoa sp.	not_apply	2022	2	10	La Paz Bay	Pichilingue (UABCS pier)	5	0	32	4	12.5	35	25
9	PI_AS51	PI_As51_55	1	Hydrozoa	not_apply	not_apply	not_apply	not_apply	Hydrozoa sp.	not_apply	2022	2	10	La Paz Bay	Pichilingue (UABCS pier)	3	1	26	1	3.84615	35	25
12	PI_AS54	PI_AS54_56	1	Hydrozoa	no_apply	not_apply	no_apply	not_apply	Hydrozoa sp.	not_apply	2022	2	10	La Paz Bay	Pichilingue (UABCS pier)	9	0	72	6	8.33333	35	25
13	PI_AS55	PI_As55_57	1	Hydrozoa	Leptothecata	Clytiidae	Clytia	linearis	Clytia linearis	(Thornely, 1900)	2022	2	10	La Paz Bay	Pichilingue (UABCS pier)	9.5	0	152	4	2.63158	35	25
14	PI_AS56	PI_As56_58	1	Hydrozoa	Leptothecata	Clytiidae	Clytia	linearis	Clytia linearis	(Thornely, 1900)	2022	2	10	La Paz Bay	Pichilingue (UABCS pier)	10.3	1	456	5	1.09649	35	25
15	PI_AS57	PI_As57_59	1	Hydrozoa	Anthoathecata	Bougainvilliidae	Bougainvillia	muscus	Bougainvillia muscus	(Allman, 1863)	2022	2	10	La Paz Bay	Pichilingue (UABCS pier)	10.5	5	100	5	5	35	25
16	PI_AS58	PI_As58_60	1	Hydrozoa	Leptothecata	Obeliidae	Obelia	dichotoma	Obelia dichotoma	(Linnaeus, 1758)	2022	2	10	La Paz Bay	Pichilingue (UABCS pier)	11	5	100	1	1	35	25
17	PI_AS59	PI_As59_61	1	Hydrozoa	Anthoathecata	Filifera	Corydendrium	sp.	Corydendrium sp.	(Van Beneden, 1844)	2022	2	10	La Paz Bay	Pichilingue (UABCS pier)	9.6	0	88	3	3.40909	35	25
18	PI_AS60	PI_As60_62	1	Hydrozoa	not_apply	not_apply	not_apply	not_apply	Hydrozoa sp.	not_apply	2022	2	10	La Paz Bay	Pichilingue (UABCS pier)	9	1	122	2	1.63934	35	25
20	PI_AS62	PI_As62_63	1	Hydrozoa	not_apply	not_apply	not_apply	not_apply	Hydrozoa sp.	not_apply	2022	2	10	La Paz Bay	Pichilingue (UABCS pier)	5.5	0	54	1	1.85185	35	25
21	PI_AS63	PI_As63_64	1	Hydrozoa	not_apply	not_apply	not_apply	not_apply	Hydrozoa sp.	not_apply	2022	2	10	La Paz Bay	Pichilingue (UABCS pier)	4.8	5	102	2	1.96078	35	25
22	PI_AS65	PI_As65_66	1	Hydrozoa	Leptothecata	Clytiidae	Clytia	linearis	Clytia linearis	(Thornely, 1900)	2022	2	10	La Paz Bay	Pichilingue (UABCS pier)	9.4	1	98	3	3.06122	35	25
24	PI_AS68	PI_As68_68	1	Hydrozoa	Leptothecata	Clytiidae	Clytia	linearis	Clytia linearis	(Thornely, 1900)	2022	2	10	La Paz Bay	Pichilingue (UABCS pier)	7.3	1	66	3	4.54545	35	25
26	PI_AS70	PI_As70_69	1	Hydrozoa	Leptothecata	Obeliidae	Obelia	dichotoma	Obelia dichotoma	(Linnaeus, 1758)	2022	2	10	La Paz Bay	Pichilingue (UABCS pier)	7.5	0	98	3	3.06122	35	25
27	PI_AS71	PI_As71_70	1	Hydrozoa	Leptothecata	Clytiidae	Clytia	linearis	Clytia linearis	(Thornely, 1900)	2022	2	10	La Paz Bay	Pichilingue (UABCS pier)	5.5	1	62	3	4.83871	35	25
28	PI_AS72	PI_As72_71	1	Hydrozoa	Leptothecata	Clytiidae	Clytia	linearis	Clytia linearis	(Thornely, 1900)	2022	2	10	La Paz Bay	Pichilingue (UABCS pier)	10	1	158	3	1.89873	35	25
29	PI_AS75	PI_As75_74	1	Hydrozoa	Leptothecata	Clytiidae	Clytia	linearis	Clytia linearis	(Thornely, 1900)	2022	2	10	La Paz Bay	Pichilingue (UABCS pier)	9	5	108	2	1.85185	35	25
30	PI_AS78	PI_As78_77	1	Hydrozoa	Leptothecata	Obeliidae	Obelia	dichotoma	Obelia dichotoma	(Linnaeus, 1758)	2022	2	10	La Paz Bay	Pichilingue (UABCS pier)	6	2	88	8	9.09091	35	25
31	PI_AS01	PI_As01_1	1	Hydrozoa	Leptothecata	Obeliidae	Obelia	oxydentata	Obelia oxydentata	(Stechow, 1914)	2021	7	15	La Paz Bay	Pichilingue (UABCS pier)	5.5	6	78	3	3.85	35	27.8
31	PI_AS01	PI_As01_2	1	Hydrozoa	Leptothecata	Obeliidae	Obelia	dichotoma	Obelia dichotoma	(Linnaeus, 1758)	2021	7	15	La Paz Bay	Pichilingue (UABCS pier)	5.5	0	78	2	2.56	35	27.8
32	PI_AS06	PI_As06_8	1	Hydrozoa	Anthoathecata	Oceaniidae	Turritopsis	not_apply	Turritopsis sp.	(McCrady, 1857)	2021	7	15	La Paz Bay	Pichilingue (UABCS pier)	7.7	0	146	20	13.7	35	27.8
33	PI_AS07	PI_As07_9	1	Hydrozoa	Leptothecata	Obeliidae	Obelia	dichotoma	Obelia dichotoma	(Linnaeus, 1758)	2021	7	15	La Paz Bay	Pichilingue (UABCS pier)	5.5	1	54	1	1.85	35	27.8
34	PI_AS08	PI_As08_10	1	Hydrozoa	Leptothecata	Obeliidae	Obelia	dichotoma	Obelia dichotoma	(Linnaeus, 1758)	2021	7	15	La Paz Bay	Pichilingue (UABCS pier)	6.5	1	72	1	1.39	35	27.8
34	PI_AS08	PI_As08_11	1	Hydrozoa	Leptothecata	Lafoeidae	not_apply	not_apply	Lafoeidae sp.	not_apply	2021	7	15	La Paz Bay	Pichilingue (UABCS pier)	6.5	1	72	2	2.78	35	27.8
35	PI_AS10	PI_As10a_15	1	Hydrozoa	Leptothecata	Obeliidae	Obelia	dichotoma	Obelia dichotoma	(Linnaeus, 1758)	2021	7	15	La Paz Bay	Pichilingue (UABCS pier)	5.8	5	46	11	23.91	35	27.8
36	PI_AS11	PI_As11_16	1	Hydrozoa	Leptothecata	Obeliidae	Obelia	sp.	Obelia sp.	not_apply	2021	7	15	La Paz Bay	Pichilingue (UABCS pier)	12.8	0	213	1	0.47	35	27.8
37	PI_AS12	PI_As12_17	1	Hydrozoa	Anthoathecata	no_apply	no_apply	not_apply	Capitata sp.	not_apply	2021	7	15	La Paz Bay	Pichilingue (UABCS pier)	5.3	0	7	1	14.29	35	27.8
38	PI_AS13	PI_As13a_18	1	Hydrozoa	Leptothecata	Obeliidae	Obelia	dichotoma	Obelia dichotoma	(Linnaeus, 1758)	2021	7	15	La Paz Bay	Pichilingue (UABCS pier)	5.1	8	60	33	55	35	27.8
38	PI_AS13	PI_As13_19	1	Hydrozoa	Leptothecata	Obeliidae	Obelia	dichotoma	Obelia dichotoma	(Linnaeus, 1758)	2021	7	15	La Paz Bay	Pichilingue (UABCS pier)	7.7	5	60	8	13.33	35	27.8
38	PI_AS13	PI_As13_20	1	Hydrozoa	Leptothecata	Clytiidae	Clytia	linearis	Clytia linearis	(Thornely, 1900)	2021	7	15	La Paz Bay	Pichilingue (UABCS pier)	7.7	1	60	5	8.33	35	27.8
39	PI_AS14	PI_As14_21	1	Hydrozoa	Leptothecata	Obeliidae	Obelia	dichotoma	Obelia dichotoma	(Linnaeus, 1758)	2021	7	15	La Paz Bay	Pichilingue (UABCS pier)	5.7	0	70	3	4.29	35	27.8
40	PI_AS15	PI_As15_23	1	Hydrozoa	Leptothecata	Obeliidae	Obelia	dichotoma	Obelia dichotoma	(Linnaeus, 1758)	2021	7	15	La Paz Bay	Pichilingue (UABCS pier)	6	0	136	3	2.21	35	27.8
40	PI_AS15	PI_As15_24	1	Hydrozoa	Anthoathecata	Bougainvilliidae	Bimeria	vestita	Bimeria vestita	(Wright, 1859)	2021	7	15	La Paz Bay	Pichilingue (UABCS pier)	6	0	136	2	1.47	35	27.8
41	PI_AS16	PI_As16_25	1	Hydrozoa	Leptothecata	Obeliidae	Obelia	dichotoma	Obelia dichotoma	(Linnaeus, 1758)	2021	7	15	La Paz Bay	Pichilingue (UABCS pier)	4.7	6	124	9	7.26	35	27.8
41	PI_AS16	PI_As16_26	1	Hydrozoa	Leptothecata	Clytiidae	Clytia	linearis	Clytia linearis	(Thornely, 1900)	2021	7	15	La Paz Bay	Pichilingue (UABCS pier)	4.7	0	124	8	6.45	35	27.8
42	PI_AS17	PI_As17_27	1	Hydrozoa	Leptothecata	Obeliidae	Obelia	dichotoma	Obelia dichotoma	(Linnaeus, 1758)	2021	7	15	La Paz Bay	Pichilingue (UABCS pier)	7	5	162	23	14.2	35	27.8
43	PI_AS18	PI_As18_29	1	Hydrozoa	Leptothecata	Obeliidae	Obelia	dichotoma	Obelia dichotoma	(Linnaeus, 1758)	2021	7	15	La Paz Bay	Pichilingue (UABCS pier)	5.5	5	52	6	11.54	35	27.8
44	PI_AS21	PI_As21_31	1	Hydrozoa	Leptothecata	Clytiidae	Clytia	gracilis	Clytia cf gracilis	(Sars, 1851)	2021	7	15	La Paz Bay	Pichilingue (UABCS pier)	6.5	2	128	2	1.56	35	27.8
45	PI_AS22	PI_As22_32	1	Hydrozoa	Leptothecata	Obeliidae	Obelia	dichotoma	Obelia dichotoma	(Linnaeus, 1758)	2021	7	15	La Paz Bay	Pichilingue (UABCS pier)	4.9	0	74	2	2.7	35	27.8
47	PI_AS24	PI_As24_34	1	Hydrozoa	Leptothecata	Obeliidae	Obelia	dichotoma	Obelia dichotoma	(Linnaeus, 1758)	2021	7	15	La Paz Bay	Pichilingue (UABCS pier)	5.7	0	86	6	6.98	35	27.8
48	PI_AS25	PI_As25_35	1	Hydrozoa	Leptothecata	Obeliidae	Obelia	dichotoma	Obelia dichotoma	(Linnaeus, 1758)	2021	7	15	La Paz Bay	Pichilingue (UABCS pier)	6.8	5	66	5	7.58	35	27.8
49	PI_AS26	PI_As26_36	1	Hydrozoa	Leptothecata	Clytiidae	Clytia	linearis	Clytia linearis	(Thornely, 1900)	2021	7	15	La Paz Bay	Pichilingue (UABCS pier)	8.8	0	130	3	2.31	35	27.8
50	PI_AS27	PI_As27_37	1	Hydrozoa	Anthoathecata	Bougainvilliidae	Bougainvillia	muscus	Bougainvillia muscus	(Allman, 1863)	2021	7	15	La Paz Bay	Pichilingue (UABCS pier)	5.5	0	98	6	6.12	35	27.8
52	PI_AS29	PI_As29_38	1	Hydrozoa	Leptothecata	Obeliidae	Obelia	dichotoma	Obelia dichotoma	(Linnaeus, 1758)	2021	7	15	La Paz Bay	Pichilingue (UABCS pier)	5.7	0	86	5	5.81	35	27.8
53	PI_AS30	PI_As30_39	1	Hydrozoa	Leptothecata	Obeliidae	Obelia	dichotoma	Obelia dichotoma	(Linnaeus, 1758)	2021	7	15	La Paz Bay	Pichilingue (UABCS pier)	6.9	0	126	4	3.17	35	27.8
54	PI_AS31	PI_As31_41	1	Hydrozoa	Leptothecata	Obeliidae	Obelia	dichotoma	Obelia dichotoma	(Linnaeus, 1758)	2021	7	15	La Paz Bay	Pichilingue (UABCS pier)	5.7	1	40	10	25	35	27.8
55	PI_AS32	PI_As32_42	1	Hydrozoa	Leptothecata	Obeliidae	Obelia	dichotoma	Obelia dichotoma	(Linnaeus, 1758)	2021	7	15	La Paz Bay	Pichilingue (UABCS pier)	10.6	8	202	31	15.35	35	27.8
57	PI_AS35	PI_As35_43	1	Hydrozoa	Leptothecata	Plumularidae	Ventroma	halecioides	Ventroma halecioides	(Aliso, 1859)	2021	7	15	La Paz Bay	Pichilingue (UABCS pier)	5.9	5	62	5	8.06	35	27.8
58	PI_AS38	PI_As38_44	1	Hydrozoa	Leptothecata	Obeliidae	Obelia	dichotoma	Obelia dichotoma	(Linnaeus, 1758)	2021	7	15	La Paz Bay	Pichilingue (UABCS pier)	6	7	40	8	20	35	27.8
59	PI_AS40	PI_As40_45	1	Hydrozoa	Anthoathecata	Bougainvilliidae	Bougainvillia	muscus	Bougainvillia muscus	(Allman, 1863)	2021	7	15	La Paz Bay	Pichilingue (UABCS pier)	3.4	1	22	3	13.64	35	27.8

## Sheet: Hoja 2
Especies	Verano
B. vestita	6
B. muscus	5.5
B. muscus	8.9
C. gracilis	6.5
C. linearis	7.7
C. linearis	4.7
C. linearis	8.8
O. dichotoma	5.5
O. dichotoma	5.5
O. dichotoma	6.5
O. dichotoma	5.8
O. dichotoma	5.1
O. dichotoma	7.7
O. dichotoma	5.7
O. dichotoma	4.7
O. dichotoma	6
O. dichotoma	7
O. dichotoma	5.5
O. dichotoma	4.9
O. dichotoma	5.7
O. dichotoma	6.8
O. dichotoma	5.7
O. dichotoma	6.9
O. dichotoma	5.7
O. dichotoma	10.6
O. dichotoma	6
V. halecioides	5.9
O. oxydentata	5.5
	Invierno
B. vestita	0
B. muscus	10.5
C. gracilis	0
C. linearis	10.5
C. linearis	8.5
C. linearis	10
C. linearis	6.4
C. linearis	9.5
C. linearis	10.3
C. linearis	9.4
C. linearis	7.3
C. linearis	5.5
C. linearis	10
C. linearis	9
O. dichotoma	9.9
O. dichotoma	9.1
O. dichotoma	12.3
O. dichotoma	11
O. dichotoma	7.5
O. dichotoma	6
V. halecioides	0
O. oxydentata	0

## Sheet: Datos tesis MAMB
Thallus	Taxonomy	Specie epibiont	Size of thallus collected (cm)	Regions with epibionts (0=basal; 1=middle; 2=apical; 3=no data; 4=not apply; 5=0,1; 6=0,2; 7=1,2; 8=all algae)	number of squares with alga	number of squares with hydroid/Bryozoa	percentage of hydroid cover	Season	Year	Winter	Summer	O. dichotoma winter	O. dichotoma summer		C. linearis winter
1	species	Clytia linearis	10.5	2	156	3	1.92308	Winter	2022	1.92308	3.85	1.06383	2.56		1.92308	Winter	8.33
2	species	Obelia dichotoma	9.9	2	94	1	1.06383	Winter	2022	1.06383	2.56	9.375	1.85		3.84615	Winter	6.45
3	species	Clytia linearis	8.5	1	78	3	3.84615	Winter	2022	3.84615	13.7	4	1.39		1.72414	Winter	2.31
4	species	Obelia dichotoma	9.1	0	32	3	9.375	Winter	2022	9.375	1.85	1	23.91		3.40909	Winter	5.69667
5	species	Obelia dichotoma	12.3	0	150	6	4	Winter	2022	4	1.39	3.06122	55		2.63158	Winter
6	species	Clytia linearis	10	1	116	2	1.72414	Winter	2022	1.72414	2.78	9.09091	13.33		1.09649	Winter
7	species	Clytia linearis	6.4	0	88	3	3.40909	Winter	2022	3.40909	23.91	4.59849	4.29		3.06122	Winter
8	class	Hydrozoa sp.	5	0	32	4	12.5	Winter	2022	2.63158	14.29		2.21		4.54545	Winter
9	class	Hydrozoa sp.	3	1	26	1	3.84615	Winter	2022	1.09649	55		7.26		4.83871	Winter
12	class	Hydrozoa sp.	9	0	72	6	8.33333	Winter	2022	5	13.33		14.2		1.89873	Winter
13	species	Clytia linearis	9.5	0	152	4	2.63158	Winter	2022	1	8.33		11.54		1.85185	Winter
14	species	Clytia linearis	10.3	1	456	5	1.09649	Winter	2022	3.40909	4.29		2.7		2.80241	Summer
15	species	Bougainvillia muscus	10.5	5	100	5	5	Winter	2022	3.06122	2.21		6.98			Summer
16	species	Obelia dichotoma	11	5	100	1	1	Winter	2022	4.54545	1.47		7.58			Summer
17	species	Corydendrium sp.	9.6	0	88	3	3.40909	Winter	2022	3.06122	7.26		5.81
18	class	Hydrozoa sp.	9	1	122	2	1.63934	Winter	2022	4.83871	6.45		3.17
20	class	Hydrozoa sp.	5.5	0	54	1	1.85185	Winter	2022	1.89873	14.2		25
21	class	Hydrozoa sp.	4.8	5	102	2	1.96078	Winter	2022	1.85185	11.54		15.35
22	species	Clytia linearis	9.4	1	98	3	3.06122	Winter	2022	9.09091	1.56		20
24	species	Clytia linearis	7.3	1	66	3	4.54545	Winter	2022	3.51719	2.7		11.7963
26	species	Obelia dichotoma	7.5	0	98	3	3.06122	Winter	2022		6.98
27	species	Clytia linearis	5.5	1	62	3	4.83871	Winter	2022		7.58
28	species	Clytia linearis	10	1	158	3	1.89873	Winter	2022		2.31
29	species	Clytia linearis	9	5	108	2	1.85185	Winter	2022		6.12
30	species	Obelia dichotoma	6	2	88	8	9.09091	Winter	2022		5.81
31	species	Obelia oxydentata	5.5	6	78	3	3.85	Summer	2021		3.17	4.59849
31	species	Obelia dichotoma	5.5	0	78	2	2.56	Summer	2021		25
32	species	Turritopsis sp.	7.7	0	146	20	13.7	Summer	2021		15.35
33	species	Obelia dichotoma	5.5	1	54	1	1.85	Summer	2021		8.06
34	species	Obelia dichotoma	6.5	1	72	1	1.39	Summer	2021		20
34	species	Lafoeidae sp.	6.5	1	72	2	2.78	Summer	2021		13.64
35	species	Obelia dichotoma	5.8	5	46	11	23.91	Summer	2021		9.89323
36	genus	Obelia sp.	12.8	0	213	1	0.47	Summer	2021
37	species	Capitata sp.	5.3	0	7	1	14.29	Summer	2021
38	species	Obelia dichotoma	5.1	8	60	33	55	Summer	2021
38	species	Obelia dichotoma	7.7	5	60	8	13.33	Summer	2021
38	species	Clytia linearis	7.7	1	60	5	8.33	Summer	2021
39	species	Obelia dichotoma	5.7	0	70	3	4.29	Summer	2021
40	species	Obelia dichotoma	6	0	136	3	2.21	Summer	2021
40	species	Bimeria vestita	6	0	136	2	1.47	Summer	2021
41	species	Obelia dichotoma	4.7	6	124	9	7.26	Summer	2021
41	species	Clytia linearis	4.7	0	124	8	6.45	Summer	2021
42	species	Obelia dichotoma	7	5	162	23	14.2	Summer	2021
43	species	Obelia dichotoma	5.5	5	52	6	11.54	Summer	2021
44	species	Clytia cf gracilis	6.5	2	128	2	1.56	Summer	2021
45	species	Obelia dichotoma	4.9	0	74	2	2.7	Summer	2021
47	species	Obelia dichotoma	5.7	0	86	6	6.98	Summer	2021
48	species	Obelia dichotoma	6.8	5	66	5	7.58	Summer	2021
49	species	Clytia linearis	8.8	0	130	3	2.31	Summer	2021
50	species	Bougainvillia muscus	5.5	0	98	6	6.12	Summer	2021
52	species	Obelia dichotoma	5.7	0	86	5	5.81	Summer	2021
53	species	Obelia dichotoma	6.9	0	126	4	3.17	Summer	2021
54	species	Obelia dichotoma	5.7	1	40	10	25	Summer	2021
55	species	Obelia dichotoma	10.6	8	202	31	15.35	Summer	2021
57	species	Ventroma halecioides	5.9	5	62	5	8.06	Summer	2021
58	species	Obelia dichotoma	6	7	40	8	20	Summer	2021
59	species	Bougainvillia muscus	3.4	1	22	3	13.64	Summer	2021
60		without	3	NA	NA	NA	0	Summer	2021
10		without	7.5	NA	NA	NA	0	Winter	2022
11		without	6.5	NA	NA	NA	0	Winter	2022
19		without	8.4	NA	NA	NA	0	Winter	2022
23		without	6	NA	NA	NA	0	Winter	2022
25		without	38	NA	NA	NA	0	Winter	2022
46		without	0	NA	NA	NA	0	Summer	2021
51		without	8.1	NA	NA	NA	0	Summer	2021
56		without	6.1	NA	NA	NA	0	Summer	2021
			11.1				6.123
			4.49472				8.36791
							6.15601
							424.765
	15	without
	8.33333	without winter
	6.66667	without summer

## Sheet: Hoja 3
Specie epibiont	Order	Lifecycle	Regions with epibionts (0=basal; 1=middle; 2=apical; 3=no data; 4=not apply; 5=0,1; 6=0,2; 7=1,2; 8=all algae) verano	Regions with epibionts (0=basal; 1=middle; 2=apical; 3=no data; 4=not apply; 5=0,1; 6=0,2; 7=1,2; 8=all algae) invierno	Season	Annual average coverage porcentage					Thalli	Season
Clytia linearis	Leptothecata	Meroplanctónica	5	5,7	IV	127.2					PI_AS42	Invierno
Obelia dichotoma	Leptothecata	Meroplanctónica	8	5,2	IV	251.89					PI_AS43	Invierno
Bougainvillia muscus	Anthoathecata	Meroplanctónica	5	5	IV	12.38					PI_AS44	Invierno
Corydendrium sp.	Anthoathecata	Meroplanctónica			I	1.7					PI_AS45	Invierno
Obelia oxydentata	Leptothecata	Meroplanctónica	6		V	1.92					PI_AS46	Invierno
Turritopsis sp.	Anthoathecata	Meroplanctónica			V	6.85					PI_AS47	Invierno
Lafoeidae sp.	Leptothecata	Bentónica			V	1.39					PI_AS48	Invierno
Capitata sp. 1	Anthoathecata	Meroplanctónica			V	127.3					PI_AS49	Invierno
Bimeria vestita	Anthoathecata	Bentónica	0		V	0.8					PI_AS50	Invierno
Clytia cf gracilis	Leptothecata	Meroplanctónica	2		V	0.78					PI_AS51	Invierno
Ventroma halecioides	Leptothecata	Meroplanctónica	5		V	4.03					PI_AS52	Invierno
											PI_AS53	Invierno
	Verano	Clytia linearis	Obelia dichotoma	Bougainvillia muscus	Obelia oxydentata	Bimeria vestita	Clytia cf gracilis	Ventroma halecioides			PI_AS54	Invierno
	Basal	1	1	1	1	1	0	1			PI_AS55	Invierno
	Media	1	1	1	0	0	0	1			PI_AS56	Invierno
	Apical	0	1	0	1	0	1	0			PI_AS57	Invierno
											PI_AS58	Invierno
											PI_AS59	Invierno
											PI_AS60	Invierno
											PI_AS62	Invierno
	Invierno	Clytia linearis	Obelia dichotoma	Bougainvillia muscus	Obelia oxydentata	Bimeria vestita	Clytia cf gracilis	Ventroma halecioides			PI_AS63	Invierno
	Basal	1	1	1							PI_AS65	Invierno
	Media	1	1	1							PI_AS67	Invierno
	Apical	1	1	0							PI_AS68	Invierno
											PI_AS69	Invierno
											PI_AS70	Invierno
											PI_AS71	Invierno
											PI_AS72	Invierno
											PI_AS75	Invierno
											PI_AS78	Invierno
											PI_AS01	Verano
											PI_AS06	Verano
											PI_AS07	Verano
											PI_AS08	Verano
											PI_AS10	Verano
											PI_AS11	Verano
											PI_AS12	Verano
											PI_AS13	Verano
											PI_AS14	Verano
											PI_AS15	Verano
											PI_AS16	Verano
											PI_AS17	Verano
											PI_AS18	Verano
											PI_AS20	Verano
											PI_AS21	Verano
											PI_AS22	Verano
											PI_AS23	Verano
											PI_AS24	Verano
											PI_AS25	Verano
											PI_AS26	Verano
											PI_AS27	Verano
											PI_AS28	Verano
											PI_AS29	Verano
											PI_AS30	Verano
											PI_AS31	Verano
											PI_AS32	Verano
											PI_AS33	Verano
											PI_AS35	Verano
											PI_AS38	Verano
											PI_AS40	Verano

## Sheet: Curva de acumulación
Talos	Obelia dichotoma	Clytia linearis	Clytia gracilis	Obelia oxydentata	Bimeria vestita	Bougainvillia muscus	Ventroma halecioides
1	0	0	0	1	0	0	0
2	1	0	0	0	0	0	0
3	0	0	0	0	0	0	0
4	0	0	0	0	0	0	0
5	0	0	0	0	0	0	0
6	0	0	0	0	0	0	0
7	1	0	0	0	0	0	0
8	1	0	0	0	0	0	0
9	0	0	0	0	0	0	0
10	1	0	0	0	0	0	0
11	0	0	0	0	0	0	0
12	0	0	0	0	0	0	0
13	2	1	0	0	0	0	0
14	1	0	0	0	0	0	0
15	1	0	0	0	1	0	0
16	1	1	0	0	0	0	0
17	1	0	0	0	0	0	0
18	1	0	0	0	0	0	0
19	0	0	0	0	0	0	0
20	0	0	0	0	0	0	0
21	0	0	1	0	0	0	0
22	1	0	0	0	0	0	0
23	0	0	0	0	0	0	0
24	1	0	0	0	0	0	0
25	1	0	0	0	0	0	0
26	0	1	0	0	0	0	0
27	0	0	0	0	0	1	0
28	0	0	0	0	0	0	0
29	1	0	0	0	0	0	0
30	1	0	0	0	0	0	0
31	1	0	0	0	0	0	0
32	1	0	0	0	0	0	0
33	0	0	0	0	0	0	0
34	0	0	0	0	0	0	0
35	0	0	0	0	0	0	1
36	0	0	0	0	0	0	0
37	0	0	0	0	0	0	0
38	1	0	0	0	0	0	0
39	0	0	0	0	0	0	0
40	0	0	0	0	0	1	0
41	0	0	0	0	0	0	0
42	0	1	0	0	0	0	0
43	1	0	0	0	0	0	0
44	0	1	0	0	0	0	0
45	1	0	0	0	0	0	0
46	1	0	0	0	0	0	0
47	0	1	0	0	0	0	0
48	0	0	0	0	0	0	0
49	0	1	0	0	0	0	0
50	0	0	0	0	0	0	0
51	0	0	0	0	0	0	0
52	0	0	0	0	0	0	0
53	0	0	0	0	0	0	0
54	0	0	0	0	0	0	0
55	0	1	0	0	0	0	0
56	0	1	0	0	0	0	0
57	0	0	0	0	0	1	0
58	1	0	0	0	0	0	0
59	0	0	0	0	0	0	0
60	0	0	0	0	0	0	0
61	0	0	0	0	0	0	0
62	0	0	0	0	0	0	0
63	0	0	0	0	0	0	0
64	0	0	0	0	0	0	0
65	0	1	0	0	0	0	0
66	0	0	0	0	0	0	0
67	0	0	0	0	0	0	0
68	0	1	0	0	0	0	0
69	0	0	0	0	0	0	0
70	1	0	0	0	0	0	0
71	0	1	0	0	0	0	0
72	0	1	0	0	0	0	0
73	0	0	0	0	0	0	0
74	0	0	0	0	0	0	0
75	0	1	0	0	0	0	0
76	0	0	0	0	0	0	0
77	0	0	0	0	0	0	0
78	1	0	0	0	0	0	0
79	0	0	0	0	0	0	0
80	0	0	0	0	0	0	0

## Sheet: Datos curva
Samples	Individuals (computed)	S(est)	S(est) 95% CI Lower Bound	S(est) 95% CI Upper Bound	S(est) SD	S Mean (runs)	Singletons Mean	Singletons SD (runs)	Doubletons Mean	Doubletons SD (runs)	Uniques Mean	Uniques SD (runs)	Duplicates Mean	Duplicates SD (runs)	ACE Mean	ACE SD (runs)	ICE Mean	ICE SD (runs)	Chao 1 Mean	Chao 1 95% CI Lower Bound	Chao 1 95% CI Upper Bound	Chao 1 SD (analytical)	Chao 2 Mean	Chao 2 95% CI Lower Bound	Chao 2 95% CI Upper Bound	Chao 2 SD (analytical)	Jack 1 Mean	Jack 1 SD (analytical)	Jack 2 Mean	Jack 2 SD (runs)	Bootstrap Mean	Bootstrap SD (runs)	MMRuns Mean	MMMeans (1 run)	Cole Rarefaction	Cole SD (analytical)	Alpha Mean	Alpha SD (analytical)	Shannon Mean	Shannon SD (runs)	Shannon Exponential Mean	Shannon Exponential SD (runs)	Simpson Inv Mean	Simpson Inv SD (runs)
1	0.58	0.56	-0.05	1.18	0.31	0.56	0.54	0.56	0.02	0.14	0.56	0.59	0	0	0	0	0.56	0.59	0.58	0	0	0	0.56	0	0	0.14	0.56	0	0	0	0.56	0.59	0	0	0.52	0.65	0	0	0	0	0	0	0	0
2	1.15	1.01	-0.06	2.07	0.54	0.99	0.9	0.67	0.08	0.27	0.91	0.68	0.08	0.27	0	0	1.13	0.94	1.09	0	0	0	1.09	0	0	0.43	1.45	0.32	1.45	1	1.22	0.83	1.14	4.84	0.94	0.79	0	0	0	0	0	0	0	0
3	1.73	1.37	-0.03	2.76	0.71	1.37	1.13	0.84	0.21	0.41	1.14	0.84	0.22	0.42	0	0	1.83	1.56	1.62	0	0	0	1.65	0	0	0.73	2.13	0.54	2.47	1.58	1.72	1.01	1.87	4.77	1.29	0.85	0	0	0	0	0	0	0	0
4	2.3	1.66	0.01	3.3	0.84	1.74	1.31	0.8	0.36	0.48	1.33	0.8	0.36	0.48	0	0	2.64	1.87	2.02	0	0	0	2.1	0	0	0.88	2.74	0.73	3.28	1.72	2.18	1.01	3.38	4.72	1.58	0.87	0	0	0	0	0	0	0	0
5	2.88	1.9	0.07	3.73	0.93	1.98	1.42	0.92	0.4	0.57	1.43	0.92	0.4	0.57	0	0	3.16	1.96	2.41	0	0	0	2.53	0	0	1.13	3.12	0.79	3.8	2.07	2.48	1.06	3.72	4.68	1.82	0.88	0	0	0	0	0	0	0	0
6	3.45	2.1	0.13	4.07	1	2.17	1.39	0.95	0.52	0.67	1.4	0.95	0.53	0.69	3.3	1.85	3.43	1.92	2.62	2.29	7.27	0.92	2.75	2.28	8.5	1.15	3.34	0.83	3.99	2.14	2.69	0.97	5.52	4.64	2.03	0.89	0	0	0	0	0	0	0	0
7	4.03	2.27	0.2	4.35	1.06	2.27	1.16	0.93	0.72	0.59	1.16	0.93	0.75	0.59	3.49	2.01	3.59	2.09	2.57	2.38	6.22	0.73	2.64	2.36	6.87	0.86	3.26	0.76	3.65	2.17	2.74	0.97	5.92	4.62	2.21	0.89	0	0	0	0	0	0	0	0
8	4.6	2.43	0.27	4.58	1.1	2.43	1.13	0.95	0.72	0.71	1.13	0.95	0.74	0.72	3.78	2.23	3.86	2.3	2.74	2.52	6.63	0.77	2.79	2.52	7.21	0.88	3.42	0.73	3.79	2.28	2.9	1.03	4.22	4.61	2.37	0.89	0	0	0	0	0	0	0	0
9	5.18	2.56	0.35	4.78	1.13	2.56	1.14	0.92	0.6	0.64	1.14	0.92	0.62	0.63	4.07	2.59	4.13	2.66	2.88	2.65	6.89	0.8	2.92	2.64	7.32	0.88	3.57	0.77	4.04	2.28	3.03	1.08	3.62	4.6	2.51	0.9	0	0	0	0	0	0	0	0
10	5.75	2.68	0.42	4.95	1.15	2.67	1.18	0.99	0.58	0.64	1.18	0.99	0.6	0.64	4.34	3.09	4.39	3.16	3.04	2.74	7.32	0.87	3.08	2.74	7.76	0.95	3.73	0.78	4.25	2.48	3.16	1.2	4.15	4.6	2.64	0.91	0	0	0	0	0	0	0	0
11	6.33	2.8	0.49	5.1	1.17	2.76	1.2	1.01	0.57	0.66	1.2	1.01	0.58	0.65	4.49	3.19	4.53	3.24	3.14	2.84	7.53	0.88	3.17	2.83	7.88	0.95	3.85	0.8	4.41	2.55	3.26	1.27	4.72	4.61	2.76	0.92	0	0	0	0	0	0	0	0
12	6.9	2.9	0.57	5.23	1.19	2.85	1.2	0.99	0.54	0.73	1.2	0.99	0.55	0.74	4.52	2.91	4.55	2.95	3.23	2.92	7.8	0.91	3.26	2.91	8.17	0.98	3.95	0.8	4.53	2.55	3.35	1.25	4.83	4.62	2.87	0.93	0	0	0	0	0	0	0	0
13	7.48	3	0.64	5.35	1.2	2.99	1.28	0.99	0.43	0.62	1.3	0.99	0.41	0.62	4.78	2.91	4.87	2.96	3.42	3.06	8.53	1	3.47	3.05	9.13	1.11	4.19	0.86	4.97	2.52	3.52	1.25	4.06	4.63	2.97	0.94	0	0	0	0	0	0	0	0
14	8.05	3.09	0.71	5.47	1.21	3.12	1.32	0.99	0.44	0.67	1.32	0.99	0.47	0.67	4.96	2.9	4.98	2.91	3.62	3.21	9.05	1.08	3.66	3.21	9.4	1.14	4.35	0.89	5.11	2.59	3.66	1.27	4.21	4.65	3.06	0.95	0	0	0	0	0	0	0	0
15	8.63	3.18	0.78	5.57	1.22	3.23	1.39	1.03	0.37	0.56	1.39	1.03	0.38	0.56	5.33	3.54	5.34	3.56	3.86	3.32	10	1.24	3.89	3.32	10.31	1.29	4.53	0.92	5.43	2.8	3.79	1.33	4.83	4.67	3.15	0.96	0	0	0	0	0	0	0	0
16	9.2	3.26	0.85	5.67	1.23	3.36	1.44	1.08	0.39	0.53	1.44	1.08	0.39	0.53	5.62	3.88	5.64	3.91	4.05	3.47	10.51	1.31	4.08	3.46	10.82	1.37	4.71	0.94	5.65	2.9	3.94	1.34	6.57	4.69	3.24	0.97	0	0	0	0	0	0	0	0
17	9.78	3.34	0.91	5.77	1.24	3.43	1.47	1.1	0.41	0.57	1.47	1.1	0.41	0.57	5.78	4.09	5.79	4.1	4.16	3.55	10.81	1.35	4.19	3.55	11.09	1.4	4.81	0.96	5.77	2.97	4.02	1.38	4.94	4.71	3.32	0.98	0	0	0	0	0	0	0	0
18	10.35	3.42	0.98	5.86	1.24	3.53	1.52	1.09	0.4	0.59	1.52	1.09	0.4	0.59	5.9	3.85	5.9	3.87	4.31	3.65	11.45	1.44	4.35	3.65	11.75	1.5	4.97	0.99	5.98	3.01	4.14	1.35	4.69	4.74	3.4	0.99	0	0	0	0	0	0	0	0
19	10.93	3.5	1.04	5.95	1.25	3.57	1.54	1.09	0.37	0.53	1.54	1.09	0.37	0.53	6.02	3.9	6.02	3.92	4.39	3.69	11.65	1.47	4.42	3.69	11.95	1.53	5.03	1.01	6.09	2.98	4.18	1.35	4.6	4.77	3.48	1	0	0	0	0	0	0	0	0
20	11.5	3.57	1.11	6.04	1.26	3.68	1.62	1.07	0.33	0.49	1.62	1.07	0.33	0.49	6.18	3.95	6.17	3.96	4.55	3.8	12.25	1.55	4.58	3.8	12.53	1.61	5.22	1.06	6.4	2.96	4.32	1.38	4.59	4.8	3.56	1.01	0	0	0	0	0	0	0	0
21	12.08	3.65	1.17	6.12	1.26	3.75	1.67	1.06	0.31	0.49	1.67	1.06	0.31	0.49	6.27	3.56	6.26	3.56	4.63	3.87	12.59	1.6	4.66	3.87	12.88	1.65	5.34	1.09	6.58	2.94	4.4	1.39	4.59	4.83	3.63	1.01	0	0	0	0	0	0	0	0
22	12.65	3.72	1.23	6.2	1.27	3.83	1.71	0.96	0.29	0.48	1.71	0.96	0.29	0.48	6.26	3.19	6.23	3.18	4.71	3.95	12.84	1.62	4.74	3.95	13.11	1.67	5.46	1.14	6.77	2.68	4.5	1.28	4.66	4.87	3.71	1.02	0	0	0	0	0	0	0	0
23	13.23	3.79	1.29	6.29	1.27	3.9	1.72	0.98	0.29	0.52	1.72	0.98	0.29	0.52	6.27	3.1	6.24	3.09	4.82	4.02	13.08	1.67	4.85	4.02	13.33	1.71	5.55	1.15	6.86	2.78	4.57	1.32	4.76	4.9	3.78	1.03	0	0	0	0	0	0	0	0
24	13.8	3.86	1.35	6.37	1.28	3.95	1.76	0.95	0.27	0.49	1.76	0.95	0.27	0.49	6.41	3.1	6.35	3.06	4.9	4.07	13.41	1.72	4.93	4.07	13.66	1.77	5.64	1.18	7.01	2.71	4.63	1.27	4.88	4.94	3.85	1.04	0	0	0	0	0	0	0	0
25	14.38	3.93	1.41	6.45	1.29	4.06	1.87	0.99	0.26	0.48	1.87	0.99	0.26	0.48	6.82	3.52	6.77	3.52	5.18	4.2	14.63	1.92	5.21	4.21	14.9	1.97	5.86	1.22	7.35	2.83	4.78	1.32	5.01	4.97	3.92	1.04	0	0	0	0	0	0	0	0
26	14.95	4	1.46	6.53	1.29	4.17	1.95	1	0.28	0.49	1.95	1	0.28	0.49	7.14	3.52	7.09	3.48	5.4	4.33	15.71	2.07	5.43	4.33	16	2.12	6.05	1.24	7.6	2.85	4.92	1.29	7.05	5.01	3.99	1.05	0	0	0	0	0	0	0	0
27	15.53	4.06	1.52	6.61	1.3	4.18	1.94	1.01	0.26	0.46	1.94	1.01	0.26	0.46	7.18	3.61	7.08	3.52	5.43	4.34	15.87	2.1	5.46	4.34	16.16	2.15	6.05	1.24	7.61	2.89	4.93	1.28	5.71	5.05	4.06	1.05	0	0	0	0	0	0	0	0
28	16.1	4.13	1.57	6.69	1.3	4.27	1.97	1.04	0.32	0.51	1.97	1.04	0.32	0.51	7.44	3.74	7.2	3.42	5.57	4.44	16.22	2.14	5.6	4.44	16.5	2.19	6.17	1.24	7.71	2.99	5.03	1.32	5.51	5.09	4.12	1.05	0	0	0	0	0	0	0	0
29	16.68	4.2	1.63	6.77	1.31	4.3	2	1.02	0.29	0.48	2	1.02	0.29	0.48	7.54	3.73	7.41	3.6	5.62	4.47	16.52	2.19	5.65	4.47	16.8	2.24	6.23	1.26	7.83	2.92	5.07	1.29	5.43	5.13	4.19	1.06	0	0	0	0	0	0	0	0
30	17.25	4.26	1.68	6.84	1.32	4.32	2.01	1.02	0.28	0.47	2.01	1.02	0.28	0.47	7.66	3.81	7.49	3.66	5.66	4.49	16.66	2.21	5.69	4.49	16.93	2.26	6.26	1.27	7.89	2.93	5.09	1.31	5.37	5.17	4.25	1.06	0	0	0	0	0	0	0	0
31	17.83	4.33	1.73	6.92	1.32	4.34	1.99	0.99	0.32	0.51	1.99	0.99	0.32	0.51	7.67	3.89	7.4	3.51	5.6	4.5	16.28	2.13	5.63	4.5	16.53	2.18	6.27	1.27	7.84	2.87	5.11	1.31	5.34	5.21	4.32	1.06	0	0	0	0	0	0	0	0
32	18.4	4.39	1.78	7	1.33	4.42	2.06	0.97	0.3	0.48	2.06	0.97	0.3	0.48	7.99	3.92	7.78	3.72	5.76	4.59	17.01	2.24	5.79	4.59	17.27	2.29	6.42	1.3	8.07	2.81	5.21	1.29	5.32	5.25	4.38	1.06	0	0	0	0	0	0	0	0
33	18.98	4.45	1.83	7.08	1.34	4.47	2.08	0.95	0.33	0.49	2.08	0.95	0.33	0.49	8.09	3.89	7.91	3.74	5.8	4.63	16.99	2.22	5.83	4.63	17.24	2.27	6.49	1.31	8.14	2.75	5.27	1.28	5.31	5.29	4.45	1.06	0	0	0	0	0	0	0	0
34	19.55	4.52	1.88	7.15	1.35	4.53	2.12	0.94	0.34	0.5	2.12	0.94	0.34	0.5	8.54	4.05	8.17	3.75	5.89	4.69	17.49	2.28	5.92	4.69	17.74	2.33	6.59	1.32	8.27	2.7	5.35	1.24	5.39	5.33	4.51	1.06	0	0	0	0	0	0	0	0
35	20.13	4.58	1.93	7.23	1.35	4.65	2.21	1.01	0.37	0.51	2.21	1.01	0.37	0.51	9.31	4.96	8.82	4.4	6.19	4.85	18.47	2.45	6.22	4.85	18.73	2.5	6.8	1.35	8.54	2.9	5.51	1.31	5.46	5.37	4.57	1.06	0	0	0	0	0	0	0	0
36	20.7	4.64	1.97	7.3	1.36	4.71	2.26	1.03	0.38	0.51	2.26	1.03	0.38	0.51	9.59	5.02	9.09	4.47	6.31	4.91	18.94	2.53	6.34	4.92	19.2	2.58	6.91	1.37	8.69	2.96	5.59	1.35	5.53	5.41	4.63	1.06	0	0	0	0	0	0	0	0
37	21.28	4.7	2.02	7.38	1.37	4.75	2.29	1.01	0.38	0.51	2.29	1.01	0.38	0.51	9.83	4.97	9.33	4.46	6.36	4.95	19.13	2.55	6.39	4.96	19.38	2.6	6.98	1.38	8.79	2.9	5.64	1.33	5.58	5.45	4.69	1.06	0	0	0	0	0	0	0	0
38	21.85	4.76	2.07	7.45	1.37	4.81	2.35	1.02	0.38	0.51	2.35	1.02	0.38	0.51	10.16	5.02	9.76	4.74	6.52	5.03	19.84	2.67	6.56	5.03	20.11	2.72	7.1	1.4	8.97	2.92	5.72	1.32	5.63	5.49	4.76	1.06	0	0	0	0	0	0	0	0
39	22.43	4.82	2.11	7.53	1.38	4.84	2.35	1.07	0.39	0.51	2.35	1.07	0.39	0.51	10.4	5.54	10.04	5.32	6.61	5.07	19.98	2.7	6.64	5.08	20.24	2.75	7.13	1.4	9	3.05	5.75	1.34	5.66	5.53	4.82	1.06	0	0	0	0	0	0	0	0
40	23	4.88	2.16	7.6	1.39	4.89	2.4	1.11	0.37	0.51	2.4	1.11	0.37	0.51	10.8	6	10.41	5.74	6.8	5.15	20.67	2.83	6.83	5.16	20.94	2.88	7.23	1.42	9.17	3.18	5.82	1.4	5.68	5.57	4.87	1.05	0	0	0	0	0	0	0	0
41	23.58	4.94	2.2	7.68	1.4	4.94	2.44	1.11	0.35	0.48	2.44	1.11	0.35	0.48	11.02	6.18	10.66	5.93	6.94	5.22	21.24	2.94	6.98	5.22	21.51	2.99	7.32	1.43	9.32	3.21	5.88	1.39	5.7	5.62	4.93	1.05	0	0	0	0	0	0	0	0
42	24.15	5	2.24	7.75	1.41	4.98	2.46	1.11	0.36	0.48	2.46	1.11	0.36	0.48	11.08	6.16	10.73	5.92	7.03	5.27	21.43	2.97	7.06	5.27	21.7	3.02	7.38	1.45	9.39	3.2	5.93	1.36	5.81	5.66	4.99	1.05	0	0	0	0	0	0	0	0
43	24.73	5.06	2.28	7.83	1.41	5.02	2.5	1.11	0.33	0.47	2.5	1.11	0.33	0.47	11.29	6.17	10.93	5.93	7.18	5.32	22.12	3.09	7.21	5.33	22.39	3.14	7.46	1.46	9.54	3.19	5.98	1.34	5.91	5.7	5.05	1.04	0	0	0	0	0	0	0	0
44	25.3	5.11	2.33	7.9	1.42	5.06	2.52	1.11	0.35	0.48	2.52	1.11	0.35	0.48	11.52	6.23	11.18	5.98	7.24	5.37	22.31	3.12	7.28	5.37	22.58	3.17	7.52	1.47	9.6	3.19	6.03	1.32	6	5.74	5.11	1.04	0	0	0	0	0	0	0	0
45	25.88	5.17	2.37	7.97	1.43	5.12	2.55	1.14	0.37	0.49	2.55	1.14	0.37	0.49	11.69	6.36	11.36	6.11	7.34	5.44	22.53	3.15	7.38	5.44	22.79	3.2	7.61	1.48	9.7	3.26	6.11	1.35	6.08	5.78	5.17	1.03	0	0	0	0	0	0	0	0
46	26.45	5.23	2.41	8.05	1.44	5.15	2.57	1.1	0.37	0.49	2.57	1.1	0.37	0.49	11.78	6.33	11.46	6.1	7.36	5.46	22.56	3.15	7.4	5.47	22.82	3.19	7.66	1.49	9.78	3.13	6.14	1.31	6.14	5.82	5.22	1.02	0	0	0	0	0	0	0	0
47	27.03	5.28	2.45	8.12	1.45	5.19	2.58	1.08	0.39	0.49	2.58	1.08	0.39	0.49	11.77	6.19	11.47	5.97	7.34	5.49	22.36	3.1	7.37	5.49	22.6	3.14	7.72	1.5	9.82	3.06	6.19	1.31	6.18	5.86	5.28	1.02	0	0	0	0	0	0	0	0
48	27.6	5.34	2.49	8.19	1.45	5.24	2.61	1.1	0.37	0.49	2.61	1.1	0.37	0.49	11.96	6.41	11.67	6.19	7.46	5.55	22.75	3.17	7.49	5.56	22.99	3.21	7.8	1.51	9.95	3.08	6.25	1.33	6.21	5.91	5.34	1.01	0	0	0	0	0	0	0	0
49	28.18	5.4	2.53	8.26	1.46	5.29	2.65	1.09	0.37	0.49	2.65	1.09	0.37	0.49	12.3	6.5	11.98	6.29	7.58	5.62	23.16	3.24	7.61	5.62	23.41	3.29	7.89	1.53	10.08	3.05	6.32	1.3	6.22	5.95	5.39	1	0	0	0	0	0	0	0	0
50	28.75	5.45	2.56	8.34	1.47	5.33	2.69	1.06	0.37	0.49	2.69	1.06	0.37	0.49	12.36	6.39	12.05	6.2	7.66	5.66	23.52	3.3	7.69	5.66	23.77	3.34	7.97	1.54	10.2	2.97	6.37	1.28	6.23	5.99	5.45	0.99	0	0	0	0	0	0	0	0
51	29.33	5.51	2.6	8.41	1.48	5.39	2.73	1.05	0.38	0.49	2.73	1.05	0.38	0.49	12.4	6.25	12.1	6.07	7.75	5.72	23.83	3.34	7.78	5.73	24.08	3.39	8.07	1.56	10.33	2.94	6.45	1.27	6.24	6.03	5.5	0.98	0	0	0	0	0	0	0	0
52	29.9	5.56	2.64	8.48	1.49	5.45	2.76	1.02	0.4	0.49	2.76	1.02	0.4	0.49	12.42	6.27	12.11	6.1	7.81	5.78	24.04	3.35	7.84	5.79	24.28	3.4	8.16	1.57	10.43	2.86	6.52	1.25	6.24	6.07	5.56	0.98	0	0	0	0	0	0	0	0
53	30.48	5.61	2.68	8.55	1.5	5.52	2.81	0.98	0.42	0.5	2.81	0.98	0.42	0.5	12.47	5.62	12.17	5.46	7.89	5.85	24.34	3.39	7.92	5.85	24.58	3.43	8.28	1.59	10.58	2.77	6.61	1.23	6.25	6.11	5.61	0.97	0	0	0	0	0	0	0	0
54	31.05	5.67	2.71	8.62	1.51	5.61	2.89	0.97	0.42	0.5	2.89	0.97	0.42	0.5	12.8	5.63	12.51	5.47	8.13	5.96	25.21	3.54	8.16	5.97	25.45	3.58	8.45	1.61	10.83	2.73	6.73	1.2	6.33	6.15	5.67	0.95	0	0	0	0	0	0	0	0
55	31.63	5.72	2.75	8.7	1.52	5.72	3	0.96	0.41	0.49	3	0.96	0.41	0.49	13.06	5.54	12.78	5.39	8.41	6.1	26.31	3.73	8.45	6.11	26.57	3.78	8.67	1.64	11.17	2.67	6.88	1.21	6.54	6.19	5.72	0.94	0	0	0	0	0	0	0	0
56	32.2	5.78	2.78	8.77	1.53	5.73	3	0.97	0.4	0.49	3	0.97	0.4	0.49	12.93	5.41	12.66	5.26	8.44	6.12	26.4	3.74	8.48	6.12	26.66	3.79	8.68	1.64	11.19	2.7	6.89	1.22	6.78	6.23	5.77	0.93	0	0	0	0	0	0	0	0
57	32.78	5.83	2.82	8.84	1.54	5.75	3.02	0.97	0.39	0.49	3.02	0.97	0.39	0.49	13.07	5.37	12.77	5.25	8.51	6.15	26.72	3.8	8.55	6.15	26.97	3.85	8.72	1.65	11.26	2.69	6.92	1.22	7.05	6.27	5.83	0.92	0	0	0	0	0	0	0	0
58	33.35	5.88	2.85	8.91	1.55	5.81	3.07	0.97	0.39	0.49	3.07	0.97	0.39	0.49	13.3	5.31	12.99	5.19	8.66	6.22	27.23	3.89	8.69	6.23	27.48	3.94	8.83	1.66	11.42	2.67	7	1.22	7.37	6.31	5.88	0.9	0	0	0	0	0	0	0	0
59	33.93	5.93	2.89	8.98	1.56	5.85	3.09	0.92	0.4	0.49	3.09	0.92	0.4	0.49	13.2	5.04	12.89	4.94	8.69	6.26	27.36	3.9	8.73	6.26	27.61	3.94	8.89	1.67	11.49	2.53	7.05	1.15	7.7	6.35	5.93	0.89	0	0	0	0	0	0	0	0
60	34.5	5.99	2.92	9.05	1.57	5.9	3.1	0.87	0.44	0.5	3.1	0.87	0.44	0.5	13.38	4.88	13.08	4.78	8.65	6.28	27.07	3.83	8.68	6.29	27.31	3.88	8.95	1.68	11.53	2.4	7.11	1.09	8.03	6.39	5.98	0.87	0	0	0	0	0	0	0	0
61	35.08	6.04	2.95	9.13	1.58	5.95	3.15	0.88	0.42	0.5	3.15	0.88	0.42	0.5	13.62	4.85	13.28	4.76	8.85	6.36	27.83	3.98	8.88	6.36	28.08	4.02	9.05	1.69	11.7	2.41	7.17	1.07	8.34	6.43	6.04	0.86	0	0	0	0	0	0	0	0
62	35.65	6.09	2.98	9.2	1.59	6.01	3.21	0.84	0.38	0.49	3.21	0.84	0.38	0.49	13.56	4.33	13.21	4.25	9.08	6.44	28.91	4.17	9.11	6.45	29.17	4.22	9.17	1.71	11.91	2.32	7.25	1.03	8.57	6.47	6.09	0.84	0	0	0	0	0	0	0	0
63	36.23	6.14	3.01	9.27	1.6	6.02	3.22	0.85	0.33	0.47	3.22	0.85	0.33	0.47	13.51	4.19	13.11	4.11	9.23	6.48	29.66	4.32	9.27	6.49	29.93	4.37	9.19	1.72	11.99	2.36	7.26	1.04	8.72	6.51	6.14	0.82	0	0	0	0	0	0	0	0
64	36.8	6.19	3.05	9.34	1.61	6.1	3.28	0.9	0.33	0.47	3.28	0.9	0.33	0.47	13.81	4.14	13.36	4.06	9.52	6.61	30.55	4.48	9.56	6.61	30.82	4.54	9.33	1.73	12.19	2.53	7.36	1.09	8.77	6.55	6.19	0.8	0	0	0	0	0	0	0	0
65	37.38	6.24	3.08	9.41	1.62	6.19	3.36	0.86	0.32	0.47	3.36	0.86	0.32	0.47	14.15	4.23	13.65	4.07	9.81	6.73	31.7	4.69	9.85	6.74	31.98	4.74	9.5	1.75	12.45	2.45	7.48	1.04	8.75	6.59	6.24	0.78	0	0	0	0	0	0	0	0
66	37.95	6.3	3.11	9.48	1.63	6.23	3.37	0.82	0.33	0.47	3.37	0.82	0.33	0.47	14.4	4.23	13.85	4.09	9.77	6.75	31.55	4.64	9.81	6.76	31.82	4.69	9.55	1.76	12.5	2.35	7.53	1.03	8.66	6.63	6.29	0.76	0	0	0	0	0	0	0	0
67	38.53	6.35	3.14	9.56	1.64	6.27	3.39	0.79	0.34	0.48	3.39	0.79	0.34	0.48	14.58	4.11	13.97	3.96	9.8	6.78	31.62	4.65	9.84	6.79	31.88	4.7	9.61	1.77	12.57	2.25	7.58	1	8.54	6.67	6.35	0.74	0	0	0	0	0	0	0	0
68	39.1	6.4	3.17	9.63	1.65	6.34	3.44	0.8	0.31	0.46	3.44	0.8	0.31	0.46	14.94	3.81	14.23	3.65	10.04	6.89	32.52	4.81	10.08	6.89	32.79	4.86	9.73	1.78	12.77	2.26	7.66	1.01	8.41	6.71	6.4	0.72	0	0	0	0	0	0	0	0
69	39.68	6.45	3.19	9.7	1.66	6.42	3.51	0.76	0.29	0.46	3.51	0.76	0.29	0.46	15.35	3.66	14.6	3.49	10.3	7	33.55	5	10.35	7	33.82	5.05	9.88	1.8	13.01	2.14	7.77	0.95	8.28	6.75	6.45	0.69	0	0	0	0	0	0	0	0
70	40.25	6.5	3.22	9.77	1.67	6.49	3.54	0.72	0.32	0.47	3.54	0.72	0.32	0.47	15.82	3.68	15.01	3.47	10.35	7.06	33.53	4.99	10.39	7.07	33.81	5.04	9.98	1.81	13.11	2.06	7.85	0.93	8.16	6.79	6.5	0.66	0	0	0	0	0	0	0	0
71	40.83	6.55	3.25	9.85	1.68	6.54	3.57	0.67	0.3	0.46	3.57	0.67	0.3	0.46	16.18	3.53	15.29	3.33	10.47	7.12	34.06	5.08	10.51	7.12	34.33	5.13	10.06	1.82	13.24	1.93	7.91	0.89	8.05	6.83	6.55	0.63	0	0	0	0	0	0	0	0
72	41.4	6.6	3.28	9.92	1.69	6.62	3.63	0.65	0.28	0.45	3.63	0.65	0.28	0.45	16.83	3.56	15.8	3.3	10.76	7.24	35.12	5.28	10.81	7.24	35.4	5.33	10.2	1.83	13.46	1.9	8.02	0.87	7.95	6.87	6.6	0.6	0	0	0	0	0	0	0	0
73	41.98	6.65	3.31	9.99	1.71	6.7	3.7	0.54	0.26	0.44	3.7	0.54	0.26	0.44	17.4	3.24	16.26	2.93	11.05	7.35	36.24	5.49	11.09	7.36	36.53	5.54	10.35	1.85	13.7	1.64	8.12	0.74	7.87	6.91	6.65	0.57	0	0	0	0	0	0	0	0
74	42.55	6.7	3.33	10.07	1.72	6.74	3.74	0.52	0.25	0.44	3.74	0.52	0.25	0.44	17.68	3.15	16.51	2.83	11.22	7.42	36.88	5.61	11.27	7.42	37.17	5.67	10.43	1.87	13.83	1.6	8.17	0.72	7.8	6.95	6.7	0.53	0	0	0	0	0	0	0	0
75	43.13	6.75	3.36	10.14	1.73	6.76	3.76	0.51	0.18	0.39	3.76	0.51	0.18	0.39	17.94	3.04	16.65	2.77	11.45	7.48	37.96	5.82	11.5	7.48	38.26	5.88	10.47	1.87	13.96	1.53	8.2	0.71	7.74	6.99	6.75	0.48	0	0	0	0	0	0	0	0
76	43.7	6.8	3.39	10.21	1.74	6.82	3.82	0.46	0.1	0.3	3.82	0.46	0.1	0.3	18.53	2.77	17.09	2.5	11.92	7.61	39.89	6.2	11.97	7.62	40.2	6.26	10.59	1.89	14.21	1.39	8.27	0.63	7.7	7.03	6.8	0.44	0	0	0	0	0	0	0	0
77	44.28	6.85	3.41	10.29	1.75	6.86	3.86	0.38	0.07	0.26	3.86	0.38	0.07	0.26	18.83	2.38	17.33	2.15	12.13	7.69	40.78	6.38	12.18	7.69	41.1	6.44	10.67	1.9	14.36	1.14	8.32	0.51	7.66	7.06	6.85	0.38	0	0	0	0	0	0	0	0
78	44.85	6.9	3.44	10.36	1.77	6.91	3.91	0.29	0.05	0.22	3.91	0.29	0.05	0.22	19.18	1.87	17.62	1.69	12.37	7.77	41.69	6.55	12.42	7.78	42.01	6.61	10.77	1.91	14.53	0.86	8.39	0.39	7.63	7.1	6.9	0.31	0	0	0	0	0	0	0	0
79	45.43	6.95	3.46	10.44	1.78	6.97	3.97	0.17	0.03	0.17	3.97	0.17	0.03	0.17	19.61	1.17	18	1.02	12.66	7.88	42.79	6.76	12.72	7.89	43.12	6.83	10.89	1.93	14.73	0.53	8.47	0.24	7.61	7.14	6.95	0.22	0	0	0	0	0	0	0	0
80	46	7	3.49	10.51	1.79	7	4	0	0	0	4	0	0	0	19.89	0	18.21	0.02	12.87	7.94	43.63	6.93	12.93	7.95	43.96	6.99	10.95	1.94	14.85	0	8.51	0	7.59	7.18	7	0	0	0	0	0	0	0	0	0
